# Supplementary material for: Mutations in the TCAP gene may lead to restrictive phenotype hypertrophic cardiomyopathy with poor prognosis: case report
Source: Eur Heart J Case Rep. 2025 Apr 10;9(5):ytaf180. doi: 10.1093/ehjcr/ytaf180 (PMC12053251; doi:10.1093/ehjcr/ytaf180)
Supplement: ytaf180_Supplementary_Data [file ytaf180_supplementary_data.zip]

Archive with 9 entries (9 files):
- 001.Avi
- 002.Avi
- 003.Avi
- 004.Avi
- 005.Avi
- 006.Avi
- Supplemental figure S1.Jpg
- Supplemental figure S2.Jpg
- Supplemental figure S3.Jpg
